# Supplementary material for: High variability of food and nutrient intake exists across the Mediterranean Dietary Pattern—A systematic review
Source: Food Sci Nutr. 2020 Jul 29;8(9):4907–18. doi: 10.1002/fsn3.1784 (PMC7500794; doi:10.1002/fsn3.1784)
Supplement: Supplementary file 3 — Table S3 [file FSN3-8-4907-s003.xlsx]

## Sheet: Food group data
Adult studies- Food group data
Column1	Column2	Column3	Column4	Column5	Column6	Column7	Column8	Column9	Column10	Column11	Column12	Column13	Column14	Column15	Column16	Column17	Column18	Column19	Column20	Column21	Column22	Column23	Column24	Column25	Column26	Column27	Column28	Column29	Column30	Column31	Column32
Author, year	Sex, subgroup	Olive oil		Units	Fruits		Units	Vegetables		Units	Legumes		Units	Fish		Units	Red meat		Units	Poultry		Units	Dairy		Units	Cereals		Units	Nuts		Units
		High	Low		High	Low		High	Low		High	Low		High	Low		High	Low		High	Low		High	Low		High	Low		High	Low
Agnoli et al.,2013	Combined	29.9-160.4	0-19.3	range, g/d	391.9-3790.5	0-249.2	range, g/d	160.7-950.1	0-96.6	range, g/d	23.6-281.4	0-11.8	range, g/d	38.6-340.3	0-20.1	range, g/d	112-665.6	0-69	range, g/d	NR	NR		NR	NR		NR	NR		NR	NR
Azzini et al., 2011	Combined	NR	NR	NR	389	162	mean g/d	261	167	mean g/d	22	7	g/d	88	39	mean g/d	141	161	mean g/d	NR	NR	NR	195	305	mean g/d	267	225	mean g/d	NR	NR	NR
Byberg et al.,2016	Combined	NR	NR	% use of olive/rapeseed oil, not added	5.56	2.47	median servings/d (including veg)	Included in fruit	Included in fruit	Included in fruit	0.35	0.13	median servings/d (including nuts)	0.45	0.24	median servings/d	0.91	1.2	median servings(red & processed)/d	NR	NR	NR	4.57 (+milk=260 mL/d)	2.14 (+milk=260 mL/d)	median (fermented dairy) servings/d	NR	NR	NR	included in legumes	included in legumes	included in legumes
Cade et al., 2011	Female	NR	NR	NR	442	190	mean g/d (includes nuts)	441	190	mean g/d	66	21	mean g/d	33	20	mean g/d	19	76	mean g/d	9	24	mean g/d	107	122	mean g/d	322	166	mean g/d	recorded w/ fruit	recorded w/ fruit	recorded w/ fruit
Carter et al., 2010	Male, <45y	1.34	0.89	times/week	11.32	4.67	times/week	14.98	6.83	times/week	3.98	1.77	times/week	1.68	0.74	times/week	5.04	8.25	times/week (red)	2.25	1.93	times/week	6.51	9.41	times/week	7.23	3.32	(grains) times/week	NR	NR	NR
Carter et al., 2010	Male, >45y	1.29	1	times/week	12.71	6.16	times/week	15.86	7.93	times/week	3.77	1.92	times/week	1.55	0.7	times/week	4.07	7.3	times/week (red)	2.08	1.65	times/week	5.06	7.38	times/week	8.31	3.96	(grains) times/week	NR	NR	NR
Carter et al., 2010	Female, Pre-menopausal	1.24	0.84	times/week	12.66	5.21	times/week	16.19	7.74	times/week	3.38	1.53	times/week	1.45	0.58	times/week	3.5	6.24	times/week (red)	2.33	1.98	times/week	6.3	7.48	times/week	7.26	3.27	(grains) times/week	NR	NR	NR
Carter et al., 2010	Female, Post-menopausal	1.31	0.9	times/week	15.33	6.94	times/week	17.22	8.53	times/week	3.44	1.34	times/week	1.54	0.66	times/week	3.28	4.9	times/week (red)	2.23	2.08	times/week	5.27	6.05	times/week	9.3	4.67	(grains) times/week	NR	NR	NR
Chen et al., 2016	Combined	NR	NR		192	104	mean g/d (included juice)	433	278	mean g/d (excluded potatoes)	57.7	27.3	mean g/d	63.8	35.1	mean g/d	58.6	96.4	mean g/d	NR	NR		NR	NR		15.8	7.76	mean g/d (non-refined cereals)	3.59	1.24	mean g/d
Chrysohoou et al., 2004	Male	NR	NR	NR	7.1	5	mean servings/w (includes nuts)	2.4	1.4	mean servings/w	2.1	1.3	mean serving/w	1.6	1	mean servings/wk	1.1	3	servings(red)/wk	0.8	1.7	mean servings/wk	5.2	6.1	mean servings/wk	2.4	1.2	mean serving/wk (non-refined)	included with fruit	included with fruit	NR
Chrysohoou et al., 2004	Female	NR	NR	NR	7	5	mean servings/wk (includes nuts)	3.1	1.2	mean servings/wk	1.7	0.9	mean servings/wk	1.9	1	mean servings/wk	0.9	2.5	mean servings(red)/wk	1	1.3	mean servings/wk	6.3	7	mean servings/wk	2.2	1.2	mean servings/wk	included with fruit	included with fruit	NR
Couto et al., 2013	Female	NR	NR	NR	252.4	88.8	mean g/d	113.2	38.3	mean g/d	36.2	9.1	meang/d	38.8	14.9	mean g/d	74.7	84.6	mean g/d	NR	NR	NR	168.5	501.8	mean g/d	242	162.1	mean g/d	NR	NR	NR
Crichton et al., 2013	Combined	NR	NR		528	241	mean g/d (includes nuts)	282	150	mean g/d	18	2.6	mean g/d	27	6	mean g/d	5	11	mean g/d (reported as Meat MedDiet))	5	8	mean g/d (reported as poultry MedDiet)	95	139	mean g/d (reported as dairy products MedDiet)	231	1341	mean g/d (breads & cereals)	included with fruit	included with fruit
Crous-Bou et al., 2014	Female	NR	NR		3.2	1.5	mean servings/d	4.3	1.9	mean servings/d	0.6	0.2	mean servings/d	0.5	0.2	mean servings/d	0.6	0.9	mean servings/d	NR	NR		NR	NR		2.1	0.8	mean serving/d (reported as whole grains)	0.5	0.2	mean servings/d
di Giuseppe et al., 2008	Male	8.4	7.4	mean %E	8.5	6.2	mean %E (includes nuts)	2.7	2	mean %E	1.5	1.1	mean %E	2.1	1.7	mean %E	8.1	11.6	mean %E	NR	NR		5.9	14.2	mean %E	47.6	33.4	mean %E	included with fruit	included with fruit
di Giuseppe et al., 2008	Female	11	8.9	mean %E	11.1	7.3	mean %E (includes nuts)	4.9	2.8	mean %E	1.5	1.2	mean %E	1.8	1.7	mean %E	6.5	10.3	mean %E				5.1	18.4	mean %E	43.8	30.1	mean %E	included with fruit	included with fruit
Dominguez et al., 2013	Combined	NR	NR		3.8	2.2	mean servings/d (includes nuts)	3.2	1.5	mean servings/d	0.51	0.3	mean servings/d	1	0.52	mean servings/d	1.7	2.2	mean servings/d	NR	NR		1.1	2.4	mean servings/d	3	1.5	mean servings/d	included with fruit	included with fruit
Esposito et al., 2009	Combined	NR	NR	NR	4.2	2.4	mean servings/d	3.9	1.9	mean servings/d	0.9	0.5	meanservings/d	0.6	0.15	mean servings/d	0.2	0.4	mean servings/d	NR	NR	NR	NR	NR	NR	2	0.7	mean serving/d (reported as whole grains)	0.8	0.2	mean servings/d
Feart et al., 2009	Combined	NR	NR	NR	16.2	10.8	mean servings/wk	23.3	15.7	mean servings/wk	0.8	0.4	mean servings/wk	3.7	2	mean servings/wk	4.2	5.4	mean servings/wk	NR	NR	NR	14.2	18.4	mean servings/wk	24.5	19.9	mean servings/wk	NR	NR	NR
Feart et al., 2012	Combined	NR	NR	NR	16.45	10.66	mean servings/wk	23.44	15.56	mean servings/wk	0.82	0.42	mean servings/wk	3.76	2.02	mean servings/wk	4.18	5.36	mean servings/wk	NR	NR	NR	16.14	20.65	mean servings/wk	24.54	19.78	mean servings/wk	NR	NR	NR
