# Supplementary material for: High variability of food and nutrient intake exists across the Mediterranean Dietary Pattern—A systematic review
Source: Food Sci Nutr. 2020 Jul 29;8(9):4907–18. doi: 10.1002/fsn3.1784 (PMC7500794; doi:10.1002/fsn3.1784)
Supplement: Supplementary file 4 — Table S4 [file FSN3-8-4907-s004.xlsx]

## Sheet: Macronutrient data
Adult studies- Macronutrient data
Column1	Column2	Column3	Column4	Column5	Column6	Column7	Column8	Column9	Column10	Column11	Column12	Column13	Column14	Column15	Column16	Column17	Column18	Column19	Column20	Column21	Column22	Column23	Column24	Column25	Column26	Column27	Column28	Column29
Author	Sex	Energy		Units	Fat		Units	Ethanol (alcohol)		Units	Protein		Units	Carbohydrates		Units	PUFA		Units	MUFA		Units	SFA		Units	Fibre		Units
		High	Low		High	Low		High	Low		High	Low		High	Low		High	Low		High	Low		High	Low		High	Low
Asgarhi et al., 2013	Combined	2476	2440	kcal	30.6	29.3	Median % of energy intake	Not included	Not included		11.7	11	median % of energy	57.8	59.7	median % of energy intake	5.49	2.18	median % of energy intake	9.11	6.3	median % of energy intake	15.76	5.75	median % of energy intake	8.8	7.2	median g/d
Ax et al., 2014	Combined	8389	8615	mean, KJ/D	33	37	mean % of energy	11	4.4	mean, g/d	14.5	15.3	mean % of energy	49	46	mean % of energy	5.6	4.7	mean % of energy	14.4	12.7	mean % of energy intake	13.2	17.3	mean % of energy	2.6	2	mean G/MJ
Beunza et al., 2010	Combined	2524	2231	mean, Kcal/d	33	39	mean % of energy intake	9	5	mean, g/d	18	18	mean % of energy intake	46	41	mean % of energy intake	5	5	mean % of energy intake	15	16	mean % of energy intake	10	14	mean % of energy intake	36	20	mean g/d
Buckland et al., 2011	Combined	8690	9225	mean, KJ/D	38.2	40.9	median, g/4184 kj/d	reported by categories			47.3	48	median, g/4184 kj/d	107	100.6	median, g/4184 kj/d	5.3	6.1	median, g/4184 kj/d	18.4	16.4	median, g/4184 kj/d	10.4	13.9	median, g/4184 kj/d	NR	NR	NR
Buckland et al., 2009	Combined	2072	2224	median kcal/d	39.8	42.6	median g/1000 kcal	NR	NR	NR	43.8	44.9	median, g/1000 kcal	106.7	99.5	median g/1000 kcal	5.7	6.5	median g/1000 kcal	18.1	16.6	median g/1000 kcal	10.9	13.9	median g/1000 kcal	13.2	8.8	median g/1000 kcal
Buckland et al., 2013	Female	2074	1773	mean kcal/d	NR	NR		8.6	7.5	mean g/d	NR	NR		NR	NR		NR	NR		NR	NR		28.8	29.3	mean g/d	NR	NR
Chen et al., 2016	Combined	1.63	1.64	mean kkcal/d	51.1	53.3	mean g/d	NR	NR		72.5	67.2	mean g/d	226	222	mean g/d	NR	NR		19	20.4	mean g/d	13	14.7	mean g/d	NR	NR
Crous-Bou et al., 2014	Female	1984	1534	mean kcal/d	64.8	57.8	mean g/d	5.9	5.1	mean g/d	NR	NR		NR	NR		NR	NR		25.1	22.1	mean g/d	20.4	20.9	mean g/d	NR	NR
Feart et al., 2012	Male	2004	1967	mean kcal/d	30	29.7	mean % E intake/d including alcohol	6.6	9	mean % E intake/d including alcohol	17.3	17.1	mean % E intake/d including alcohol	46.1	44.5	mean % E intake/d including alcohol	4.7	3.8	mean % E intake/d including alcohol	11.2	10.2	mean % E intake/d including alcohol	11.9	13.6	mean % E intake/d including alcohol	21.47	16.82	mean mg/d
Feart et al., 2012	Female	1585	1453	mean kcal/d	30.6	31.9	mean % E intake/d including alcohol	2.9	3.5	mean % E intake/d including alcohol	18.3	18.6	mean % E intake/d including alcohol	48.2	46.1	mean % E intake/d including alcohol	5	3.9	mean % E intake/d including alcohol	11.5	10.9	mean % E intake/d including alcohol	11.9	14.8	mean % E intake/d including alcohol	18.2	13.88	mean mg/d
Fung et al., 2010	Male	2270	1753	mean kcal/d	NR	NR	NR	11	12	mean g/d (alcohol)	NR	NR	NR	NR	NR	NR	14	12	mean g/d	24	30	mean g/d	19	29	mean g/d	27	15	mean g/d
Fung et al., 2010	Female	2004	1514	mean kcal/d	NR	NR	NR	6	5	mean g/d (alcohol)	NR	NR	NR	NR	NR	NR	11	10	mean g/d	20	23	mean g/d	16	22	mean g/d	22	14	mean g/d
Fung et al., 2009	Female	1986	1546	kcal	NR	NR	NR	7.2	6.8	g	75	68	g	194	179	g	NR	NR		21	24	g	19	25	g	20	13	g
Galbete et al., 2015	Combined	2405	2094	mean kcal/d	31.6	36.9	mean %E	10	9	mean g/d	17.9	19.3	mean %E	47.2	40.8	mean %E	13	13	mean g/d	39	36	mean g/d	21	35	mean g/d	40	24	mean g/d
Kesse-Guyot et al., 2013a	Combined	1929	2033	mean Kcal/d	40.3	39.9	mean %E	15.9	16	mean g/d	17.8	17.3	mean %E	41.9	42.8	mean %E	13.9	12.3	mean g/d	33.1	33.1	mean g/d	33.9	39.1	mean g/d	21.8	17.2	mean g/d
Kesse-Guyot et al., 2013b	Combined	2340.2	2038.8	mean Kcal/d	40.8	39.3	mean %E	NR	NR	NR	17.2	18.5	mean %E	43.5	40.7	mean %E	14.9	12.7	mean g/d	34.9	34.1	mean g/d	35.1	39.7	mean g/d	23.3	17.1	mean g/d
Kesse-Guyot et al., 2013b	Combined	2173.6	2198.8	mean Kcal/d	41.1	39	mean %E	NR	NR	NR	18.5	17.4	mean %E	40.4	43.6	mean %E	14.4	13	mean g/d	35.3	33.3	mean g/d	37.1	38.1	mean g/d	20.7	19.7	mean g/d
Lopez-Garcia et al., 2014	Male	NR	NR	NR	NR	NR	NR	11	9	mean g/d	NR	NR	NR	NR	NR	NR	5.8	5.4	mean % E	10.4	11.6	mean % E	7	10.3	mean %E	NR	NR	NR
Lopez-Garcia et al., 2014	Female	NR	NR	NR	NR	NR	NR	4.9	3.6	mean g/d	NR	NR	NR	NR	NR	NR	6	5.4	mean % E	11	11.8	mean % E	8	11.5	mean %E	NR	NR	NR
Martinez-Gonzalez et al., 2008	Combined	12	10	mean MJ/D	NR	NR	NR	10	4	mean g/d	NR	NR	NR	NR	NR	NR	NR	NR	NR	15	16	mean % E	10	15	mean %E	41	18	mean g/d
Martinez-Gonzalez et al., 2011	Combined	2679	2295	mean kcal/d	33	40	mean %E	10	4	mean g/d	18	18	mean %E	47	40	mean %E	5	6	mean %E	15	16	mean %E	10	15	mean % E	40	18	mean g/d
Molina-Montes et al.,2017	Male	2356	2470	mean kcal/d	91.8	98.7	mean g/d	13.04	12.1	median g/d	NR	NR		250.7	261.4	mean g/d	NR	NR		NR	NR		28.2	41.2	mean g/d	28	21.5	mean g/d
Molina-Montes et al.,2017	Female	1921	1956	mean kcal/d	74.4	79.7	mean g/d	2.8	3.8	median g/d	NR	NR		219.7	211	mean g/d	NR	NR		NR	NR		25.7	33.9	mean g/d	251.1	18.5	mean g/d
Nunez-Cordoba et al., 2009	Combined	2529	2261	Kcal/d	33	40	mean %E	9	4	mean g/d	18	18	% of energy intake	47	41	% of energy intake	5.1	5.5	% of energy intake	15	16	% of energy intake	10	15	% of energy intake	37	18	g/d
Panagiotakos et al., 2006	Male	2470	2731	Kcal/d	39	47	mean % E	155	160	ml/d (alcohol)	NR	NR	NR	NR	NR	NR	NR	NR	NR	25	24	% of energy intake	12	15	% of energy intake	NR	NR	NR
Panagiotakos et al., 2006	Female	1996	2620	kcal/d	40	48	mean % E	75	80	ml/d (alcohol)	NR	NR	NR	NR	NR	NR	NR	NR	NR	28	24	% of energy intake	11	15	% of energy intake	NR	NR	NR
Rumawas et al., 2009	Combined	7749	6437	mean kJ/d	NR	NR	NR	5.19	3.82	mean g/d	NR	NR	NR	NR	NR	NR	10.6	10.9	mean g/d	20	22	mean g/d	18.6	20.8	mean g/d	20.4	13.4	mean g/d
Schroder et al., 2004	Male	13.6	9	MJ/d (not including alcohol consumption)	40.9	43.2	% of total energy consumption	NR	NR	NR	16.9	17.7	% of total energy consumption	42.1	39.1	% of total energy consumption	6	6	% of total energy consumption	19.3	19	% of total energy consumption	10.9	13	% of total energy consumption	12.4	8.4	mean g/4.18 MJ/d
Schroder et al., 2004	Female	13.5	8.5	MJ/d (not including alcohol consumption)	40.9	42.8	% of total energy consumption	NR	NR	NR	16.8	18.3	% of total energy consumption	42.3	38.9	% of total energy consumption	6	6.1	% of total energy consumption	20	19.9	% of total energy consumption	10.4	12	% of total energy consumption	14	10.5	mean g/4.18 MJ/d
Talegawkar et al., 2012,	Combined	2140	1850	mean kcal/d	71.9	62.2	mean g/d	17.3	15.2	mean g/d	79.7	74	mean g/d	281	235	mean g/d	NR	NR		38.2	29.4	mean g/d	22.3	22.9	mean g/d	23.4	16.7	mean g/d
Tobias et al.,2012	Female	2220	1610	mean kcal/d	NR	NR		3.1	1.6	mean g/d	19	19	mean %kcal/d	52	47	mean %kcal/d	NR	NR		12	13	mean %kcal/d	13	13	mean %kcal/d	NR	NR
Trichopoulou et al., 2005	Male	NR	NR	NR	NR	NR	NR	22.6	14.6	mean g/d	NR	NR	NR	NR	NR	NR	NR	NR	NR	69.8	47.6	mean g/d	33.4	34.7	g	NR	NR	NR
Trichopoulou et al., 2005	Female	NR	NR	NR	NR	NR	NR	6	1.9	mean g/d	NR	NR	NR	NR	NR	NR	NR	NR	NR	61.1	38.5	mean g/d	28.4	28	g	NR	NR	NR
Vargas et al., 2016	Female	1812.7	1339.8	mean kcal/d	56.1	51.7	mean g/d	2.9	2.2	mean servings/wk	NR	NR	NR	249.8	160.2	mean g/d	NR	NR	NR	NR	NR	NR	17.5	18.5	mean g/d	22.8	10.6	mean g/d
Wengreen et al., 2013	Combined	1912.3	2043.2	kcal/d	26.7	35.4	mean % E	NR	NR	NR	17.4	17.4	mean % E intake/d	58.8	48.9	mean % E/d	NR	NR	NR	NR	NR	NR	18.5	28.2	g/d	24.1	13.8	mean g/d
Whalen et al., 2017	Combined	1776	1628	mean kcal/d	NR	NR	NR	86	92	mean g/wk	68.7	56.4	mean g/d	209	198	mean g/d	NR	NR	NR	NR	NR	NR	19.3	21.3	mean g/d	21.2	11.7	mean g/d
