# Supplementary material for: High variability of food and nutrient intake exists across the Mediterranean Dietary Pattern—A systematic review
Source: Food Sci Nutr. 2020 Jul 29;8(9):4907–18. doi: 10.1002/fsn3.1784 (PMC7500794; doi:10.1002/fsn3.1784)
Supplement: Supplementary file 5 — Table S5 [file FSN3-8-4907-s005.xlsx]

## Sheet: Micronutrient data
Adult studies- Micronutrient data
Column1	Column2	Column3	Column4	Column5	Column6	Column7	Column8	Column9	Column10	Column11	Column12	Column13	Column14	Column15	Column16	Column17	Column18	Column19	Column20	Column21	Column22	Column23	Column24	Column25	Column26	Column27	Column28	Column29	Column30	Column31	Column32	Column33	Column34	Column35
Author	Sex	Magnesium		Units	Potassium		Units	Calcium		Units	Selenium		Units	Iodine		Units	Iron		Units	Zinc		Units	Vitamin B (thiamine and folate)		Units	Vitamin C		Units	Vitamin D		Units	Sodium		Units
		High	Low		High	Low		High	Low		High	Low		High	Low		High	Low		High	Low		High	Low		High	Low		High	Low		High	Low
Ax et al., 2014	Combined	NR	NR	NR	NR	NR	NR	997	1251	mean mg/d	30.1	28	microg/d	NR	NR	NR	NR	NR	NR	NR	NR	NR	NR	NR	NR	NR	NR	NR	NR	NR	NR	NR	NR	NR
Byberg et al.,2016	Combined	NR	NR	NR	NR	NR	NR	1298	1254	mean mg/d	NR	NR	NR	NR	NR	NR	NR	NR	NR	NR	NR	NR	NR	NR	NR	NR	NR	NR	5.56	5.58	mean ug/d	NR	NR	NR
Beunza et al., 2010	Combined	NR	NR	NR	NR	NR	NR	NR	NR	NR	NR	NR	NR	NR	NR	NR	NR	NR	NR	NR	NR	NR	NR	NR	NR	NR	NR	NR	NR	NR	NR	3000	3000	mean mg/d
Cade et al., 2011	Female	NR	NR	NR	NR	NR	NR	NR	NR	NR	NR	NR	NR	NR	NR	NR	NR	NR	NR	NR	NR	NR	NR	NR	NR	219	118	mean mg/d	NR	NR	NR	NR	NR	NR
Feart et al., 2012	Male	301.2	276	mean mg/d	3.13	2.9	mean g/d	862.1	947.7	mean mg/d	14.44	12.53	microg/d	NR	NR	NR	14.44	12.53	mean mg/d	7.21	6.41	mean mg/d	325.9	271.3	mean ug/d	95.25	74.7	mean mg/d	1.78	1.68	mean ug/d	NR	NR	NR
Feart et al., 2012	Female	252.6	221	mean mg/d	2.72	2.37	mean g/d	773.5	892.9	mean mg/d	10.88	8.76	microg/d	NR	NR	NR	10.88	8.76	mean mg/d	8.4	7.3	mean mg/d	294	230.8	mean ug/d	92.1	74.05	mean mg/d	1.71	1.55	mean ug/d	NR	NR	NR
Fung et al., 2010	Male	NR	NR	NR	NR	NR	NR	922	872	mean mg/d	NR	NR	NR	NR	NR	NR	NR	NR	NR	NR	NR	NR	584	391	mean ug/d	NR	NR	NR	NR	NR	NR	NR	NR	NR
Fung et al., 2010	Female	NR	NR	NR	NR	NR	NR	1018	951	mean mg/d	NR	NR	NR	NR	NR	NR	NR	NR	NR	NR	NR	NR	488	370	mean ug/d	NR	NR	NR	NR	NR	NR	NR	NR	NR
Gao et al., 2007	Male	NR	NR	NR	NR	NR	NR	NR	NR	NR	NR	NR	NR	NR	NR	NR	NR	NR	NR	NR	NR	NR	NR	NR	NR	212	122	mean mg/d	NR	NR	NR	NR	NR	NR
Gao et al., 2007	Female	NR	NR	NR	NR	NR	NR	NR	NR	NR	NR	NR	NR	NR	NR	NR	NR	NR	NR	NR	NR	NR	NR	NR	NR	171	100	mean mg/d	NR	NR	NR	NR	NR	NR
Kesse-Guyot et al., 2013	Combined	NR	NR	NR	NR	NR	NR	NR	NR	NR	NR	NR	NR	NR	NR	NR	NR	NR	NR	NR	NR	NR	356.4	292.8	mean ug/d	105.9	85.9	mean mg/d	NR	NR	NR	3358	3425	mean mg/d
Martinez-Gonzalez et al., 2011	Combined	NR	NR	NR	NR	NR	NR	NR	NR	NR	NR	NR	NR	NR	NR	NR	NR	NR	NR	NR	NR	NR	NR	NR	NR	405	176	mean mg/d	NR	NR	NR	NR	NR	NR
Molina-Montes et al., 2017	Male	NR	NR	NR	NR	NR	NR	NR	NR	NR	NR	NR	NR	NR	NR	NR	NR	NR	NR	NR	NR	NR	376.5	285.7	mean ug/d	158.5	96.5	mean mg/d	NR	NR	NR	NR	NR	NR
Molina-Montes et al., 2017	Female	NR	NR	NR	NR	NR	NR	NR	NR	NR	NR	NR	NR	NR	NR	NR	NR	NR	NR	NR	NR	NR	348.6	254.2	mean ug/d	154.5	100.7	mean mg/d	NR	NR	NR	NR	NR	NR
Nunez-Cordoba et al., 2009	Combined	501	338	mean mg/d	5.8	3.8	mean g/d	1300	1200	mean mg/d	NR	NR	NR	NR	NR	NR	NR	NR	NR	NR	NR	NR	NR	NR	NR				NR	NR	NR	NR	NR	NR
Rumawas et al., 2009	Combined	324	242	mean mg/d	3.31	2.43	mean g/d	757	584	mean mg/d	NR	NR	NR	NR	NR	NR	NR	NR	NR	NR	NR	NR	345	232	mean ug/d	158	94	mean mg/d	NR	NR	NR	NR	NR	NR
Talegawkar et al., 2012	Combined										NR	NR	NR	NR	NR	NR	NR	NR	NR	NR	NR	NR	303	229	mean ug/d	140	91.3	mean mg/d	1.92	1.74	mean ug/d	NR	NR	NR
Wengreen et al., 2013	Combined	349.4	272.6	mean mg/d	3.72	2.81	mean g/d	896.9	926.3	mean mg/d	NR	NR	NR	NR	NR	NR	NR	NR	NR	10.7	11.2	mean mg/d	365.2	246	mean ug/d (folate)	179.2	87.6	mean mg/d	NR	NR	NR	2623.5	2555.4	mean mg/d
