# Supplementary material for: High variability of food and nutrient intake exists across the Mediterranean Dietary Pattern—A systematic review
Source: Food Sci Nutr. 2020 Jul 29;8(9):4907–18. doi: 10.1002/fsn3.1784 (PMC7500794; doi:10.1002/fsn3.1784)
Supplement: Supplementary file 6 — Table S6 [file FSN3-8-4907-s006.xlsx]

## Sheet: ChildrenStudies Characteristics
Characterisitcs of included children studies
Number	Author	Study design	Follow up	Dates assessed	Cohort name (if applicable)	Score	Score range	1ry ref for diet score	Dietary assessment method	n	% Male (if data is combined)	Sex	Age (y)	Location	data measurement	Nutrient data available
1	Grosso 2013	CS	NA	2011	NA	KIDMED	0-12	Serra-Majem	FFQ	1135	55	M&F	13-16 (mean 13)	Sicily, Italy	tertiles, mean	Food groups, energy, macro & micronutrients
2	Kontogianni 2008, 3-12yrs	CS	NA	2007	NA	KIDMED	(-4)-12	Serra-Majem	KIDMED Q & 24hr recall	751	51	M&F	3-12 (mean 7.6)	Greece	tertiles, mean	Energy & macronutrients
2	Kontogianni 2008, 13-18yrs	CS	NA	2007	NA	KIDMED	(-4)-12	Serra-Majem	KIDMED Q & 24hr recall	554	43.7	M&F	13-18 (mean 15.5)	Greece	tertiles, mean	Energy & macronutrients
3	Lazarou 2008*	CS	NA	NR	NA	KIDMED	0-12	Serra-Majem	semiquant FFQ	1140	46.7	M&F	9-13 (mean 10.7)	Cyprus	tertiles, frequency	Food groups (*data presented in categories of frequency/wk, not extracted)
4	Magriplis 2011	CS	NA	2009	GRECO	KIDMED	(-4)-12	Serra-Majem	semiquant FFQ	4580	49	M&F	10-12yrs	Greece	tertiles, mean	only sodium intake
5	Monjardino 2012, boys	cohort	4	2003-2004	EPITeen	KIDMED		Serra-Majem	FFQ	591	100	M	13	Portugal	tertiles, mean	Energy & calcium intake
5	Monjardino 2012, girls	cohort	4	2003-2004	EPITeen	KIDMED	unclear	Serra-Majem	FFQ	672	0	F	13	Portugal	tertiles, mean	Energy & calcium intake
6	Noale 2014	CS	NA	2009	NA	MDS	0-9	Trichopoulou	FFQ	565	52	M&F	12-19yrs	Italy	tertiles, medians	Energy, macro& micronutrients
7	Schroder 2010	CS	NA	1998-2000	EnKid	KIDMED	0-12	Serra-Majem	24hrs recall	2513	NR	M&F	10-24yrs	Spain	quartiles, mean	Energy, food groups & macronutrients
8	Serra-Majem 2003, 6-14 male	CS	NA	1998-2000	EnKid	KIDMED	0-12	Serra-Majem	24hrs recall	3166 (1449 M, 1717F) NR by age group	100	M	6-14yrs	Spain	tertiles, mean	Energy, fibre& micronutrients
8	Serra-Majem 2003, 6-14 female	CS	NA	1998-2000	EnKid	KIDMED	0-12	Serra-Majem	24hrs recall	3166 (1449 M, 1717F) NR by age group	0	F	6-14yrs	Spain	tertiles, mean	Energy, fibre& micronutrients
8	Serra-Majem 2003, 15-24, male	CS	NA	1998-2000	EnKid	KIDMED	0-12	Serra-Majem	24hrs recall	3166 (1449 M, 1717F) NR by age group	100	M	15-24yrs	Spain	tertiles, mean	Energy, fibre& micronutrients
8	Serra-Majem 2003, 15-24, female	CS	NA	1998-2000	EnKid	KIDMED	0-12	Serra-Majem	24hrs recall	3166 (1449 M, 1717F) NR by age group	0	F	15-24yrs	Spain	tertiles, mean	Energy, fibre& micronutrients
