# Supplementary material for: High variability of food and nutrient intake exists across the Mediterranean Dietary Pattern—A systematic review
Source: Food Sci Nutr. 2020 Jul 29;8(9):4907–18. doi: 10.1002/fsn3.1784 (PMC7500794; doi:10.1002/fsn3.1784)
Supplement: Supplementary file 7 — Table S7 [file FSN3-8-4907-s007.xlsx]

## Sheet: food group data
Children studies- Food group data
author	Pasta/ rice		units	Meat		units	Fish		units	Cheese		Unit	Eggs		unit	Vegetables		unit	Fruit		unit	Sweets		units	Fast foods		units	Snacks		units	Sugary drinks		units	Cereals		units	Dairy		units
	high	low		high	low		high	low		high	low		high	low		high	low		high	low		high	low		high	low		high	low		high	low		high	low		high	low
Grosso 2013, Combined	71.6	50.8	mean g/d	43.3	37.5	mean g/d	23.7	9	mean g/d	26.1	14.7	mean g/d	9.9	8.7	mean g/d	73.5	15.5	mean g/d	88.2	28.5	mean g/d	17.6	34.1	mean g/d	19.1	58.1	mean g/d	13.9	21.9	mean g/d	34.9	67.2	mean mL/d	NR	NR	NR	NR	NR	NR
Alkerwi	NR	NR	NR	NR	NR	NR	NR	NR	NR	NR	NR	NR	NR	NR	NR	NR	NR	NR	NR	NR	NR	NR	NR	NR	NR	NR	NR	NR	NR	NR
Asghari 2013	NR	NR	NR	NR	NR	NR	NR	NR	NR	NR	NR	NR	NR	NR	NR	NR	NR	NR	NR	NR	NR	NR	NR	NR	NR	NR	NR	NR	NR	NR
Kontogianni 2008, 3-12yrs	NR	NR	NR	NR	NR	NR	NR	NR	NR	NR	NR	NR	NR	NR	NR	NR	NR	NR	NR	NR	NR	NR	NR	NR	NR	NR	NR	NR	NR	NR	NR	NR	NR	NR	NR	NR	NR	NR	NR
Kontogianni 2008, 13-18yrs	NR	NR	NR	NR	NR	NR	NR	NR	NR	NR	NR	NR	NR	NR	NR	NR	NR	NR	NR	NR	NR	NR	NR	NR	NR	NR	NR	NR	NR	NR	NR	NR	NR	NR	NR	NR	NR	NR	NR
Lazarou 2008, combined	data not usable	data not usable	data not usable	data not usable	data not usable	data not usable	data not usable	data not usable	data not usable	data not usable	data not usable	data not usable	data not usable	data not usable	data not usable	data not usable	data not usable	data not usable	data not usable	data not usable	data not usable	data not usable	data not usable	data not usable	data not usable	data not usable	data not usable	data not usable	data not usable	data not usable	data not usable	data not usable	data not usable	NR	NR	NR	NR	NR	NR
Magriplis 2011	NR	NR	NR	NR	NR	NR	NR	NR	NR	NR	NR	NR	NR	NR	NR	NR	NR	NR	NR	NR	NR	NR	NR	NR	NR	NR	NR	NR	NR	NR	NR	NR	NR	NR	NR	NR	NR	NR	NR
Monjardino 2012, boys	NR	NR	NR	NR	NR	NR	NR	NR	NR	NR	NR	NR	NR	NR	NR	NR	NR	NR	NR	NR	NR	NR	NR	NR	NR	NR	NR	NR	NR	NR	NR	NR	NR	NR	NR	NR	NR	NR	NR
Monjardino 2012, girls	NR	NR	NR	NR	NR	NR	NR	NR	NR	NR	NR	NR	NR	NR	NR	NR	NR	NR	NR	NR	NR	NR	NR	NR	NR	NR	NR	NR	NR	NR	NR	NR	NR	NR	NR	NR	NR	NR	NR
Noale 2014	NR	NR	NR	NR	NR	NR	NR	NR	NR	NR	NR	NR	NR	NR	NR	NR	NR	NR	NR	NR	NR	NR	NR	NR	NR	NR	NR	NR	NR	NR	NR	NR	NR	NR	NR	NR	NR	NR	NR
Schroder 2010	NR	NR	NR	33	37	meadian g/4.18MJ	29	21	median g/4.18MJ	NR	NR	NR	NR	NR	NR	75	39	median g/4.18MJ	114	68	median g/4.18MJ	10	14	median g/4.18MJ	NR	NR	NR	NR	NR	NR	NR	NR	NR	94	88	g/4.18MJ	190	167	median g/4.18MJ
Serra-Majem 2003, 6-14 male	NR	NR	NR	NR	NR	NR	NR	NR	NR	NR	NR	NR	NR	NR	NR	NR	NR	NR	NR	NR	NR	NR	NR	NR	NR	NR	NR	NR	NR	NR	NR	NR	NR	NR	NR	NR	NR	NR	NR
Serra-Majem 2003, 6-14 female	NR	NR	NR	NR	NR	NR	NR	NR	NR	NR	NR	NR	NR	NR	NR	NR	NR	NR	NR	NR	NR	NR	NR	NR	NR	NR	NR	NR	NR	NR	NR	NR	NR	NR	NR	NR	NR	NR	NR
Serra-Majem 2003, 15-24, male	NR	NR	NR	NR	NR	NR	NR	NR	NR	NR	NR	NR	NR	NR	NR	NR	NR	NR	NR	NR	NR	NR	NR	NR	NR	NR	NR	NR	NR	NR	NR	NR	NR	NR	NR	NR	NR	NR	NR
Serra-Majem 2003, 15-24, female	NR	NR	NR	NR	NR	NR	NR	NR	NR	NR	NR	NR	NR	NR	NR	NR	NR	NR	NR	NR	NR	NR	NR	NR	NR	NR	NR	NR	NR	NR	NR	NR	NR	NR	NR	NR	NR	NR	NR
																															F
