# Supplementary material for: High variability of food and nutrient intake exists across the Mediterranean Dietary Pattern—A systematic review
Source: Food Sci Nutr. 2020 Jul 29;8(9):4907–18. doi: 10.1002/fsn3.1784 (PMC7500794; doi:10.1002/fsn3.1784)
Supplement: Supplementary file 8 — Table S8 [file FSN3-8-4907-s008.xlsx]

## Sheet: macro data
Children studies- Macronutrient data
author	energy		units	fat		units	protien		Unit	carbohydrates		unit	PUFA		unit	MUFA		Unit	SFA		Unit	fibre		unit	Total sugar		unit
	high	low		high	low		high	low		high	low		High	low		high	low		high	low		high	low		high	low
Grosso 2013	2239.2	2246.1	mean kcal/d	94.9	94.3	mean g/d	58.2	57.8	mean g/d	306	284.1	mean g/d	10.4	10.4	mean g/d	26.8	27	mean g/d	32.1	33.3	mean g/d	36.1	33.3	mean g/d	128.8	132.8	mean g/d
Kontogianni 2008, 3-12yrs	5	6.3	kj/g (E density)	41.3	42.1	mean %E	16.3	14.9	mean %E	43.9	43.8	mean %E	NR	NR	NR	NR	NR	NR	NR	NR	NR	NR	NR	NR	NR	NR	NR
Kontogianni 2008, 13-18yrs	5	6.3	kj/g (E density)	41	42.7	mean %E	17.1	15.3	mean %E	43.3	42.8	mean %E	NR	NR	NR	NR	NR	NR	NR	NR	NR	NR	NR	NR	NR	NR	NR
Lazarou 2008	NR	NR	NR	NR	NR	NR	NR	NR	NR	NR	NR	NR	NR	NR	NR	NR	NR	NR	NR	NR	NR	NR	NR	NR	NR	NR	NR
Magriplis 2011	NR	NR	NR	NR	NR	NR	NR	NR	NR	NR	NR	NR	NR	NR	NR	NR	NR	NR	NR	NR	NR	NR	NR	NR	NR	NR	NR
Monjardino 2012, boys	2810	2333	mean kcal/d	NR	NR	NR	NR	NR	NR	NR	NR	NR	NR	NR	NR	NR	NR	NR	NR	NR	NR	NR	NR	NR	NR	NR	NR
Monjardino 2012, girls	2712	2261	mean kcal/d	NR	NR	NR	NR	NR	NR	NR	NR	NR	NR	NR	NR	NR	NR	NR	NR	NR	NR	NR	NR	NR	NR	NR	NR
Noale 2014	2650.78	2408.5	median kcal/d	92.7	83.1	g/d	16.2	17.46	%E	378	324.7	g/d	NR	NR	NR	37.22	28.9	g/d	36.83	45.44	%E	9.28	7.23	g/100kcal	NR	NR	NR
Schroder 2010	9.5	8.6	median MJ/d	39.2	39.4	%E	17.9	16.8	%E	45.2	45.7	%E	NR	NR	NR	NR	NR	NR	NR	NR	NR	9	7.4	g/4.18 MJ	NR	NR	NR
Serra-Majem 2003, 6-14 male	2212.7	2108.7	kcal/d	NR	NR	NR	NR	NR	NR	NR	NR	NR	NR	NR	NR	NR	NR	NR	NR	NR	NR	16.7	15.2	g/d	NR	NR	NR
Serra-Majem 2003, 6-14 female	1877.2	1801.4	kcal/d	NR	NR	NR	NR	NR	NR	NR	NR	NR	NR	NR	NR	NR	NR	NR	NR	NR	NR	14	13.7	g/d	NR	NR	NR
Serra-Majem 2003, 15-24, male	2388.6	2291.7	kcal/d	NR	NR	NR	NR	NR	NR	NR	NR	NR	NR	NR	NR	NR	NR	NR	NR	NR	NR	18.4	15.9	g/d	NR	NR	NR
Serra-Majem 2003, 15-24, female	1846	1711.4	kcal/d	NR	NR	NR	NR	NR	NR	NR	NR	NR	NR	NR	NR	NR	NR	NR	NR	NR	NR	15.5	13.7	g/d	NR	NR	NR
