# Supplementary material for: High variability of food and nutrient intake exists across the Mediterranean Dietary Pattern—A systematic review
Source: Food Sci Nutr. 2020 Jul 29;8(9):4907–18. doi: 10.1002/fsn3.1784 (PMC7500794; doi:10.1002/fsn3.1784)
Supplement: Supplementary file 9 — Table S9 [file FSN3-8-4907-s009.xlsx]

## Sheet: micro data
Children studies- Micronutrient data
author	magnesium		units	potassium		units	Calcium		units	Sodium		Unit	iodine		unit	Iron		unit	Zinc		Unit	Vitamin B individual (thymine and folate)		units	vitamin C		units	Vitamin D		unit	Vit A		units
	high	low		high	low		high	low		high	low		high	low		High	low		high	low		high	low		high	low		high	low		high	low
Grosso 2013, combined	NR	NR	NR	NR	NR	NR	919.3	927	mean mg/d	NR	NR	NR	NR	NR	NR	7.2	7.2	mean mg/d	6.5	6.5	mean mg/d	273.7	270.3	mean ug/d folate	136.2	135.8	mean mg/d	NR	NR	NR	572.2	580	mean ug/d
Kontogianni 2008, 3-12yrs	NR	NR	NR	NR	NR	NR	NR	NR	NR	NR	NR	NR	NR	NR	NR	NR	NR	NR	NR	NR	NR	NR	NR	NR	NR	NR	NR	NR	NR	NR	NR	NR	NR
Kontogianni 2008, 13-18yrs	NR	NR	NR	NR	NR	NR	NR	NR	NR	NR	NR	NR	NR	NR	NR	NR	NR	NR	NR	NR	NR	NR	NR	NR	NR	NR	NR	NR	NR	NR	NR	NR	NR
Lazarou 2008	NR	NR	NR	NR	NR	NR	NR	NR	NR	NR	NR	NR	NR	NR	NR	NR	NR	NR	NR	NR	NR	NR	NR	NR	NR	NR	NR	NR	NR	NR	NR	NR	NR
Magriplis 2011	NR	NR	NR	NR	NR	NR	NR	NR	NR	1481	1410	mean mg/d	NR	NR	NR	NR	NR	NR	NR	NR	NR	NR	NR	NR	NR	NR	NR	NR	NR	NR	NR	NR	NR
Monjardino 2012, boys	NR	NR	NR	NR	NR	NR	1364	993	mean mg/d	NR	NR	NR	NR	NR	NR	NR	NR	NR	NR	NR	NR	NR	NR	NR	NR	NR	NR	NR	NR	NR	NR	NR	NR
Monjardino 2012, girls	NR	NR	NR	NR	NR	NR	1316	956	mean mg/d	NR	NR	NR	NR	NR	NR	NR	NR	NR	NR	NR	NR	NR	NR	NR	NR	NR	NR	NR	NR	NR	NR	NR	NR
Noale 2014	NR	NR	NR	NR	NR	NR	873.16	946.12	mg/d	NR	NR	NR	NR	NR	NR	15.95	11.98	mg/d	NR	NR	NR	1.78	1.39	mg/d (vit B6)	292.12	161.27	ug/d	5.82	3.66	ug/d	1450.25	905.16	ug/d
Serra-Majem 2003, 6-14 male	292	268.6	mg/d	2945.9	2568.7	mg/d	1007.6	936.3	mg/d	2596.1	2507.4	mg/d	NR	NR	NR	14.6	13.2	mg/d	NR	NR	NR	160.5	134.6	ug/ d folate	77	44.4	mg/d	2.1	2	ug/d	523.5	477.6	ug/d
Serra-Majem 2003, 6-14 female	252.5	240.2	mg/d	2534.6	2277.7	mg/d	863.8	763.9	mg/d	2129.7	2114.7	mg/d	NR	NR	NR	12.3	11.8	mg/d	NR	NR	NR	142.1	128.5	ug/d folate	73.9	50.5	mg/d	1.7	1.3	ug/d	455.3	340.1	ug/d
Serra-Majem 2003, 15-24, male	312.7	279.2	mg/d	3128.4	2873.4	mg/d	992.3	834.6	mg/d	2882.4	2863.9	mg/d	NR	NR	NR	15.8	15.5	mg/d	NR	NR	NR	182.9	159.7	ug/d folate	86.8	61.1	mg/d	2.3	2.1	ug/d	545.9	498	ug/d
Serra-Majem 2003, 15-24, female	266.3	236.5	mg/d	2678.5	2221.6	mg/d	843.6	735	mg/d	2056.2	2057.5	mg/d	NR	NR	NR	12.7	11.6	mg/d	NR	NR	NR	168.4	140.6	ug/d folate	89.4	59.4	mg/d	1.7	1.5	ug/d	479.4	414.4	ug/d
